# Supplementary material for: UHPLC Analysis of Reynoutria japonica Houtt. Rhizome Preparations Regarding Stilbene and Anthranoid Composition and Their Antimycobacterial Activity Evaluation
Source: Plants (Basel). 2021 Aug 30;10(9):1809. doi: 10.3390/plants10091809 (PMC8470514; doi:10.3390/plants10091809)
Supplement: Supplementary file 1 [file plants-10-01809-s001.zip]

Archive with 1 entries (1 files):
- plants-1347214-supplementary.pdf
